# Supplementary material for: Diagnostic Accuracy of Videofluoroscopy for Symptomatic Cervical Spine Injury Following Whiplash Trauma
Source: Int J Environ Res Public Health. 2020 Mar 5;17(5):1693. doi: 10.3390/ijerph17051693 (PMC7084423; doi:10.3390/ijerph17051693)
Supplement: Supplementary file 1 [file ijerph-17-01693-s001.zip]

Archive with 3 entries (2 files):
- Supplementary files/
- Supplementary files/Table S1. DMX Paper Analysis Data Set.xlsx
- Supplementary files/Table S2. STARD-2015-Checklist VF study.docx
